# Supplementary material for: Genomic expression and single-nucleotide polymorphism profiling discriminates chromophobe renal cell carcinoma and oncocytoma
Source: BMC Cancer. 2010 May 12;10:196. doi: 10.1186/1471-2407-10-196 (PMC2883967; doi:10.1186/1471-2407-10-196)
Supplement: Additional file 2 — Table S1 - Differentially expressed probe sets between oncocytoma and chromophobe RCC. 5,210 probe sets were found to be differentially expressed between the two entities as identified using SAM at a delta of 1.4, with a false discovery rate of 0.03 corresponding to an estimated 222 probe sets. [file 1471-2407-10-196-S2.XLS]

## Sheet: Sheet1
SUPPLEMENTAL TABLE 1 : 5210 probe sets were found to be differentially expressed between oncocytoma and chromophobe renal cell carcinoma as identified using SAM at a delta of 1.4, with a false discovery rate of 0.03 corresponding to an estimated 222 probe sets
	R.fold
202629_at	1.7443	0.573295
209313_at	1.41923	0.704607
217879_at	2.16509	0.461875
222574_s_at	2.08153	0.480416
225291_at	1.77832	0.562329
226790_at	2.07062	0.482947
224430_s_at	2.08134	0.48046
215983_s_at	1.71803	0.582061
203039_s_at	2.1939	0.45581
219974_x_at	2.05157	0.487431
203365_s_at	0.509698	1.96195
212216_at	1.82043	0.54932
1557137_at	2.52007	0.396815
205126_at	1.49267	0.669939
223087_at	2.35638	0.424379
211971_s_at	1.66479	0.600677
224479_s_at	1.76091	0.567888
218024_at	1.75923	0.568431
219411_at	0.472572	2.11608
233665_x_at	1.89382	0.528032
217881_s_at	1.73511	0.576333
205550_s_at	1.37474	0.727409
225272_at	2.06038	0.485348
212470_at	1.67821	0.595873
205691_at	0.266732	3.74908
206374_at	0.443414	2.25523
208857_s_at	2.06021	0.485388
221550_at	1.80858	0.55292
218949_s_at	1.85424	0.539305
90265_at	0.569009	1.75744
202811_at	1.74294	0.573742
65086_at	0.700878	1.42678
241816_at	0.668613	1.49563
222741_s_at	1.9304	0.518027
52940_at	0.305297	3.2755
238794_at	1.52058	0.657645
217249_x_at	1.31215	0.762105
216219_at	4.94939	0.202045
214260_at	1.64102	0.609376
243087_at	1.93031	0.518052
216304_x_at	1.79151	0.558187
208033_s_at	0.552972	1.80841
218659_at	2.01501	0.496276
222702_x_at	2.08809	0.478908
218261_at	0.401826	2.48864
223560_s_at	1.77383	0.563751
218716_x_at	1.89351	0.528118
218921_at	0.315998	3.16457
209551_at	1.63776	0.61059
208190_s_at	0.471937	2.11893
205526_s_at	1.71927	0.581643
209421_at	2.09012	0.478441
218514_at	1.38346	0.722827
208987_s_at	0.682092	1.46608
218946_at	2.22235	0.449973
211566_x_at	1.3987	0.714952
211005_at	0.739202	1.35281
227942_s_at	2.10961	0.47402
210320_s_at	1.59175	0.628239
202502_at	2.82677	0.35376
58994_at	0.625542	1.59861
201836_s_at	1.70397	0.586865
223088_x_at	1.47052	0.680031
237942_at	0.31732	3.1514
201351_s_at	2.20788	0.452924
226129_at	0.415254	2.40817
201619_at	2.18711	0.457225
208435_s_at	4.62611	0.216164
236279_at	0.474414	2.10786
222805_at	2.59346	0.385586
233642_s_at	1.80317	0.554578
217989_at	2.85003	0.350873
218682_s_at	1.73892	0.575069
212162_at	1.67502	0.597007
238513_at	0.32976	3.03251
240304_s_at	0.0766758	13.0419
65517_at	0.455842	2.19374
229396_at	0.465423	2.14858
225264_at	1.73836	0.575254
242214_at	1.92422	0.519692
226521_s_at	1.74695	0.572427
226247_at	2.01326	0.496706
220606_s_at	1.54057	0.64911
204927_at	0.733393	1.36353
218311_at	2.83026	0.353325
225908_at	1.60566	0.622796
222148_s_at	1.47339	0.678706
222014_x_at	1.83365	0.545359
219002_at	1.66556	0.600398
228124_at	0.402543	2.48421
222647_at	0.765019	1.30716
230110_at	6.55779	0.152491
229090_at	1.76028	0.56809
211684_s_at	1.5671	0.638121
233124_s_at	1.6025	0.624026
219003_s_at	2.74231	0.364656
230644_at	0.204119	4.89911
209111_at	1.61741	0.618273
223021_x_at	2.22366	0.449708
210028_s_at	1.52905	0.654001
235630_at	1.45583	0.686892
204747_at	1.4396	0.694638
221939_at	0.685152	1.45953
200614_at	1.64631	0.607421
219128_at	1.33138	0.751098
203517_at	1.77218	0.564278
224968_at	2.26048	0.442384
221547_at	1.92496	0.519492
234970_at	0.41026	2.43748
203495_at	0.731385	1.36727
211662_s_at	1.73143	0.577558
218889_at	1.7258	0.579442
221746_at	0.685356	1.4591
204254_s_at	0.303459	3.29533
214136_at	1.79519	0.557044
202183_s_at	0.73489	1.36075
219553_at	1.80125	0.555169
203259_s_at	1.81191	0.551903
226405_s_at	0.63562	1.57327
205795_at	0.301941	3.3119
216261_at	1.57859	0.633478
209262_s_at	0.604138	1.65525
1568678_s_at	1.58446	0.63113
221888_at	0.727782	1.37404
203711_s_at	2.31535	0.4319
211013_x_at	0.675464	1.48046
218480_at	1.64537	0.607767
227015_at	0.408279	2.44931
212217_at	1.86286	0.536809
233543_s_at	1.47709	0.677005
203643_at	0.620866	1.61065
205977_s_at	0.728001	1.37363
209105_at	1.83943	0.543647
225568_at	0.556593	1.79665
209710_at	0.531294	1.8822
205709_s_at	0.297649	3.35966
202158_s_at	2.65325	0.376896
201500_s_at	1.29747	0.770732
219079_at	1.57566	0.634654
229828_at	1.53964	0.649504
205173_x_at	2.39819	0.41698
205588_s_at	1.63534	0.611493
229289_at	0.62701	1.59487
227471_at	2.1823	0.458233
218578_at	2.0468	0.488566
218710_at	1.46673	0.681787
244320_at	1.3999	0.714336
200978_at	1.95773	0.510797
202930_s_at	2.22443	0.449554
51192_at	0.639801	1.56299
202256_at	0.722069	1.38491
211717_at	1.27948	0.781568
201383_s_at	1.56622	0.63848
209479_at	1.66079	0.602123
208907_s_at	1.71047	0.584635
1555886_at	1.93981	0.515514
203095_at	1.67147	0.598276
202760_s_at	0.2818	3.54862
226291_at	1.67905	0.595574
203008_x_at	2.07432	0.482086
223133_at	1.79564	0.556903
215046_at	2.20932	0.452627
226945_at	1.39838	0.715112
219580_s_at	0.193981	5.15515
223473_at	0.706601	1.41523
210715_s_at	0.464824	2.15135
212764_at	3.10333	0.322235
215130_s_at	1.49909	0.667073
224437_s_at	1.81802	0.55005
233565_s_at	0.388436	2.57443
223023_at	0.570876	1.75169
222650_s_at	0.620257	1.61223
225071_at	1.43396	0.697368
212695_at	0.594235	1.68284
201894_s_at	1.70604	0.586152
235421_at	0.566793	1.76431
217874_at	1.55599	0.642679
225410_at	1.537	0.650618
219241_x_at	0.590869	1.69242
35148_at	0.497329	2.01074
232034_at	0.550227	1.81743
203201_at	0.621669	1.60857
201007_at	1.74417	0.57334
208112_x_at	0.753436	1.32725
222617_s_at	1.57619	0.63444
227829_at	0.688932	1.45152
203583_at	1.62706	0.614605
235164_at	1.34414	0.743972
226024_at	1.40182	0.713359
222500_at	1.72632	0.579267
217880_at	1.57938	0.633158
205315_s_at	0.539821	1.85246
231867_at	3.78042	0.264521
218897_at	1.74131	0.574279
242874_at	0.505376	1.97873
226054_at	0.738274	1.35451
231179_at	1.60393	0.623467
212440_at	1.49117	0.670617
219513_s_at	0.605889	1.65047
205711_x_at	1.6561	0.603828
237706_at	1.34502	0.743481
218784_s_at	1.53691	0.650655
204717_s_at	0.517498	1.93238
227651_at	0.671022	1.49026
220212_s_at	1.28683	0.777101
204627_s_at	3.60976	0.277027
203970_s_at	1.84135	0.54308
208870_x_at	1.62382	0.615833
1554918_a_at	3.67975	0.271757
221782_at	1.9865	0.503398
212503_s_at	3.11758	0.320761
226484_at	0.491054	2.03644
219732_at	3.80869	0.262558
235546_at	0.640863	1.5604
222849_s_at	1.93968	0.515549
201841_s_at	0.439301	2.27634
224742_at	0.653117	1.53112
218910_at	0.390696	2.55954
202826_at	0.318088	3.14378
238865_at	0.209296	4.77793
224764_at	1.71687	0.582454
38043_at	0.641322	1.55928
204719_at	5.28948	0.189055
209141_at	1.59137	0.62839
218561_s_at	1.69037	0.591587
203685_at	0.36358	2.75042
213476_x_at	0.595004	1.68066
218780_at	0.424787	2.35412
200815_s_at	1.86731	0.53553
1555465_at	2.8393	0.3522
214250_at	0.701484	1.42555
243887_at	1.65246	0.605158
233759_s_at	1.91865	0.5212
222718_at	0.64708	1.5454
235196_at	1.97459	0.506435
202179_at	1.42727	0.700639
213463_s_at	1.51226	0.661264
213726_x_at	0.533573	1.87416
202109_at	0.77673	1.28745
225070_at	1.63842	0.610343
225009_at	0.650873	1.5364
219786_at	0.484048	2.06591
212645_x_at	1.27075	0.786935
225846_at	0.19362	5.16475
213220_at	1.73008	0.578008
242738_s_at	0.51576	1.93888
225339_at	1.79083	0.5584
242862_x_at	0.843054	1.18616
205571_at	1.64469	0.608016
217909_s_at	1.5433	0.647961
209849_s_at	1.57225	0.636032
221781_s_at	1.7329	0.577069
37004_at	4.56491	0.219062
212370_x_at	1.49953	0.666874
213366_x_at	1.53793	0.650225
209648_x_at	1.68984	0.591771
211758_x_at	1.75368	0.570231
218191_s_at	1.94316	0.514625
209428_s_at	0.793832	1.25971
218970_s_at	1.52585	0.655372
209316_s_at	1.85638	0.538683
217895_at	1.64111	0.609344
219204_s_at	1.55571	0.642794
227014_at	0.359187	2.78406
212163_at	2.00671	0.498328
209269_s_at	0.493563	2.02609
242313_at	2.4754	0.403974
221699_s_at	1.64749	0.606984
213413_at	1.97029	0.50754
220484_at	2.60038	0.384559
209092_s_at	1.73691	0.575735
221311_x_at	1.8184	0.549933
208671_at	2.14645	0.465885
208977_x_at	0.530802	1.88394
219382_at	0.545713	1.83246
232442_at	0.626235	1.59685
223445_at	1.56334	0.639654
203137_at	1.99404	0.501495
227291_s_at	2.04393	0.489253
218977_s_at	1.33642	0.74827
203196_at	2.50871	0.398611
210573_s_at	1.28151	0.780328
45714_at	0.714951	1.3987
225064_at	1.92682	0.518991
213334_x_at	0.745239	1.34185
201546_at	1.61258	0.620125
218343_s_at	1.88679	0.53
200890_s_at	2.07403	0.482153
203351_s_at	1.80696	0.553416
214123_s_at	0.591374	1.69098
229969_at	1.54827	0.64588
209649_at	1.93384	0.517106
200752_s_at	0.581873	1.71859
219442_at	0.689734	1.44983
226108_at	0.768733	1.30084
216905_s_at	0.553023	1.80824
228495_at	1.40503	0.711727
203972_s_at	2.04115	0.489919
228485_s_at	2.35083	0.425381
202154_x_at	0.601482	1.66256
215223_s_at	2.26005	0.442467
225976_at	1.62101	0.616899
202703_at	1.38531	0.721862
223199_at	0.624072	1.60238
204036_at	4.44384	0.22503
1552897_a_at	2.75292	0.36325
209249_s_at	1.63602	0.611241
218452_at	1.2975	0.77071
209472_at	1.81455	0.551101
209009_at	1.53465	0.651615
200605_s_at	2.09487	0.477357
209056_s_at	1.63019	0.613424
214574_x_at	0.799537	1.25072
204208_at	1.41018	0.709129
203187_at	2.01369	0.4966
201526_at	0.689243	1.45087
40359_at	0.768526	1.30119
209449_at	1.42765	0.70045
215020_at	0.430275	2.32409
203013_at	1.27836	0.782252
216841_s_at	2.5264	0.39582
201916_s_at	1.70242	0.5874
216942_s_at	2.17897	0.458932
221452_s_at	2.31566	0.431842
212184_s_at	1.56875	0.637449
217938_s_at	1.45648	0.686585
205078_at	2.01979	0.495102
213875_x_at	1.67583	0.596719
242557_at	1.21742	0.821411
218308_at	0.676018	1.47925
210284_s_at	1.94707	0.513591
219566_at	0.717335	1.39405
225891_at	0.749549	1.33414
223064_at	1.52381	0.656248
222229_x_at	1.51664	0.659354
225441_x_at	1.45871	0.685538
218300_at	0.802931	1.24544
202141_s_at	1.45874	0.685522
210176_at	1.76667	0.566035
223170_at	2.10198	0.475742
227213_at	1.65099	0.605697
211068_x_at	1.47191	0.67939
203452_at	0.671576	1.48903
208947_s_at	0.710993	1.40648
211033_s_at	1.5354	0.651295
218944_at	0.776959	1.28707
222609_s_at	1.42404	0.702227
215096_s_at	1.49727	0.667882
214708_at	1.96727	0.508318
239280_at	1.22709	0.814938
206307_s_at	3.23442	0.309174
226813_at	1.29556	0.771865
225065_x_at	2.17875	0.458978
218090_s_at	1.52463	0.655898
213501_at	1.72143	0.580914
219376_at	1.57537	0.63477
1554080_at	1.55877	0.641531
200666_s_at	0.646835	1.54599
243209_at	1.87172	0.534267
219006_at	1.67514	0.596965
213392_at	2.03119	0.492322
202281_at	0.617517	1.61939
232902_s_at	1.72655	0.579188
204928_s_at	0.655957	1.52449
212070_at	0.492826	2.02911
243413_at	1.27235	0.785945
205799_s_at	3.76162	0.265843
212837_at	1.25045	0.799709
221851_at	0.720043	1.38881
206604_at	0.761626	1.31298
224739_at	0.538044	1.85858
209016_s_at	0.0324997	30.7695
242025_at	0.537978	1.85881
227620_at	2.21877	0.4507
207198_s_at	2.13935	0.467431
222746_s_at	0.316737	3.15719
210817_s_at	1.70532	0.5864
209607_x_at	0.654826	1.52712
225174_at	1.66037	0.602274
230435_at	1.68397	0.593836
212819_at	6.67035	0.149917
223443_s_at	1.69961	0.588369
219176_at	1.63682	0.610941
44120_at	0.62634	1.59658
1553956_at	1.65772	0.603239
205139_s_at	2.15501	0.464035
238681_at	1.79566	0.5569
203659_s_at	1.37538	0.727074
226694_at	0.345436	2.89489
226010_at	0.668708	1.49542
214764_at	1.52283	0.656672
225550_at	1.43381	0.697441
229450_at	1.92877	0.518464
210740_s_at	0.511438	1.95527
221229_s_at	1.62872	0.61398
203457_at	1.51349	0.660723
240117_at	0.405829	2.46409
225793_at	1.53516	0.651396
228092_at	2.05742	0.486046
227655_at	0.787189	1.27034
206500_s_at	0.755766	1.32316
231857_s_at	1.37536	0.727081
220631_at	1.34881	0.741392
228835_at	1.5456	0.646999
208945_s_at	1.50357	0.665084
201833_at	1.49313	0.669736
224650_at	0.239549	4.17451
204425_at	0.749777	1.33373
1557353_at	0.6787	1.47341
227747_at	0.611022	1.6366
216035_x_at	1.78786	0.559326
220178_at	0.715162	1.39828
201764_at	0.563931	1.77327
242601_at	0.281028	3.55836
224474_x_at	1.41263	0.707899
213072_at	0.779322	1.28317
206204_at	2.07479	0.481978
202005_at	0.633689	1.57806
212277_at	1.58704	0.630102
224129_s_at	1.61991	0.617319
216996_s_at	1.70991	0.584826
57540_at	1.42283	0.702823
221786_at	1.76462	0.566693
211865_s_at	0.7484	1.33618
242354_at	0.436764	2.28957
54632_at	1.35952	0.735555
217900_at	1.75817	0.568773
228739_at	3.46156	0.288887
1559681_a_at	1.35966	0.73548
213239_at	1.47743	0.676849
226102_at	1.33584	0.748592
213651_at	0.468612	2.13396
234001_s_at	0.75154	1.3306
209810_at	3.79611	0.263427
221823_at	0.328752	3.0418
204703_at	1.36943	0.73023
226833_at	1.50725	0.66346
235756_at	0.50853	1.96645
217784_at	0.721028	1.38691
218458_at	2.20633	0.453241
222904_s_at	0.333913	2.99479
212727_at	0.670407	1.49163
227477_at	0.612263	1.63329
223035_s_at	1.25679	0.795676
1557146_a_at	2.50828	0.39868
64440_at	0.855866	1.16841
218046_s_at	1.47681	0.677136
223187_s_at	1.43903	0.694912
227272_at	0.525646	1.90242
213815_x_at	0.814079	1.22838
210774_s_at	1.45737	0.686166
221477_s_at	1.55836	0.641699
214220_s_at	1.80971	0.552576
218777_at	0.761811	1.31266
225497_at	1.9482	0.513295
1558088_a_at	0.641878	1.55793
214080_x_at	0.812293	1.23108
209600_s_at	1.45129	0.689044
204659_s_at	0.693069	1.44286
224629_at	0.6894	1.45054
208127_s_at	1.64389	0.608313
200055_at	0.667281	1.49862
211744_s_at	2.53096	0.395107
202525_at	0.273315	3.65878
1555968_a_at	0.342445	2.92017
225449_at	0.743327	1.3453
232614_at	0.444624	2.24909
207540_s_at	0.445593	2.2442
219833_s_at	1.8092	0.55273
206066_s_at	1.28689	0.777068
213434_at	1.4686	0.680918
203709_at	0.730415	1.36909
212051_at	1.4342	0.697253
215093_at	0.712173	1.40415
204119_s_at	1.68426	0.593734
234947_s_at	1.75085	0.571151
226251_at	1.49296	0.66981
212458_at	1.70052	0.588057
212818_s_at	4.05593	0.246553
219388_at	0.465585	2.14783
1557103_a_at	0.693905	1.44112
222234_s_at	0.599273	1.66869
244023_at	0.474087	2.10932
201966_at	1.547	0.646412
202100_at	1.57318	0.635657
234982_at	2.02999	0.492614
231941_s_at	0.294073	3.40051
204166_at	0.77881	1.28401
228338_at	0.317811	3.14652
203733_at	0.569175	1.75693
217197_x_at	1.6431	0.608606
202432_at	2.27361	0.43983
200955_at	1.63213	0.612695
1552711_a_at	1.31662	0.759521
218612_s_at	0.724456	1.38035
217744_s_at	2.37314	0.421383
214221_at	1.72611	0.579336
223221_at	1.67721	0.596228
226440_at	1.38718	0.720885
202597_at	0.537845	1.85927
206503_x_at	0.721835	1.38536
214946_x_at	1.45776	0.685983
1555039_a_at	2.69496	0.371063
213861_s_at	1.40188	0.713329
231921_at	1.74333	0.573614
214214_s_at	1.9285	0.518538
218307_at	1.51306	0.660912
212504_at	2.26715	0.441082
213624_at	2.19432	0.455721
210156_s_at	1.90366	0.525304
243115_at	4.50482	0.221985
226068_at	0.270778	3.69307
223548_at	1.22832	0.814119
220936_s_at	0.67581	1.47971
205934_at	4.00806	0.249497
202247_s_at	0.764091	1.30874
1563318_s_at	0.719443	1.38996
219253_at	1.62437	0.615622
201256_at	1.63559	0.611401
1569366_a_at	1.31185	0.762283
202071_at	0.546655	1.82931
243060_at	0.348845	2.8666
224368_s_at	2.13714	0.467916
213285_at	0.212095	4.71487
226541_at	1.81599	0.550664
213242_x_at	0.704792	1.41886
225092_at	1.79367	0.557517
230807_at	0.508645	1.96601
204680_s_at	0.820476	1.2188
204613_at	1.52764	0.654604
224512_s_at	1.5281	0.654407
226588_at	1.47336	0.678722
202152_x_at	0.823903	1.21374
1554112_a_at	1.6353	0.611507
204255_s_at	0.427757	2.33778
215021_s_at	0.406928	2.45744
218073_s_at	1.72274	0.580469
205811_at	1.34984	0.740831
218526_s_at	1.78896	0.558985
37278_at	0.847076	1.18053
224468_s_at	0.664675	1.50449
219467_at	1.63549	0.611438
202654_x_at	2.03133	0.492289
202959_at	2.02755	0.493207
218494_s_at	0.622095	1.60747
1557965_at	1.68848	0.59225
226696_at	1.31527	0.760298
212526_at	1.8524	0.539842
221893_s_at	0.554256	1.80422
208813_at	1.55473	0.643197
209257_s_at	1.65364	0.604728
38766_at	0.718223	1.39233
1555097_a_at	12.8819	0.077628
208989_s_at	0.697119	1.43448
220943_s_at	1.73792	0.575399
202405_at	1.59814	0.625728
203598_s_at	1.52945	0.65383
213374_x_at	2.00687	0.498289
226988_s_at	0.671561	1.48907
212453_at	1.68041	0.595091
202754_at	1.43213	0.69826
226259_at	1.37624	0.726617
1555141_a_at	1.18254	0.845638
212986_s_at	1.30371	0.767043
201295_s_at	3.38668	0.295274
210358_x_at	0.671585	1.48901
209008_x_at	0.42401	2.35843
204207_s_at	1.53786	0.650256
212328_at	0.410523	2.43592
218512_at	1.49335	0.669634
204655_at	0.609794	1.6399
239650_at	3.21767	0.310784
235411_at	1.2837	0.778996
207826_s_at	0.513669	1.94678
204978_at	0.831833	1.20216
240284_x_at	0.533845	1.8732
205308_at	0.602147	1.66073
236259_at	0.772131	1.29512
209379_s_at	1.47082	0.679892
202783_at	1.58702	0.630112
232155_at	1.36596	0.732083
242702_at	1.50091	0.666262
219146_at	1.48922	0.671493
225866_at	1.41764	0.705397
226185_at	0.428682	2.33273
208595_s_at	0.834838	1.19784
244035_at	0.629036	1.58974
203827_at	1.71452	0.583255
202142_at	1.39108	0.718866
222742_s_at	1.26928	0.78785
224721_at	1.36408	0.733096
229636_at	0.68971	1.44988
225587_at	0.745844	1.34076
228486_at	2.24998	0.444448
212156_at	0.816836	1.22424
1558742_at	0.637241	1.56927
218643_s_at	1.47794	0.676615
225812_at	1.45399	0.687765
201807_at	1.58134	0.632376
229831_at	0.261869	3.8187
212739_s_at	0.543401	1.84026
225196_s_at	0.688368	1.45271
200877_at	1.62139	0.616754
209528_s_at	0.734652	1.36119
203420_at	1.52602	0.655301
205781_at	0.648239	1.54264
202406_s_at	1.48431	0.673715
204025_s_at	1.46882	0.68082
214965_at	0.669852	1.49287
202717_s_at	1.71291	0.583803
226584_s_at	0.753607	1.32695
226622_at	0.281949	3.54674
233510_s_at	0.775695	1.28917
223401_at	1.19553	0.836452
215092_s_at	0.443209	2.25627
210968_s_at	1.71524	0.58301
210547_x_at	0.674058	1.48355
212410_at	1.78153	0.561315
229309_at	4.29101	0.233046
217414_x_at	0.34473	2.90082
214870_x_at	0.714409	1.39976
201534_s_at	1.58165	0.63225
204675_at	0.391316	2.55548
1553990_at	0.673927	1.48384
217408_at	1.65336	0.60483
218414_s_at	0.780094	1.2819
204253_s_at	0.727559	1.37446
207949_s_at	0.668413	1.49608
200595_s_at	1.70624	0.586084
222839_s_at	1.60816	0.621829
208946_s_at	1.62618	0.614938
225132_at	1.5831	0.63167
229223_at	0.662669	1.50905
204485_s_at	1.98527	0.50371
224877_s_at	1.44299	0.693008
218205_s_at	0.572842	1.74568
239667_at	1.60567	0.622792
228292_at	0.73363	1.36309
224601_at	1.78581	0.559972
1552630_a_at	0.752675	1.32859
210149_s_at	1.55849	0.641647
201401_s_at	0.707034	1.41436
226851_at	1.86073	0.537424
214268_s_at	1.48181	0.674852
205420_at	1.81705	0.550343
219248_at	1.37695	0.726244
203599_s_at	1.46447	0.682842
225520_at	2.10594	0.474847
217823_s_at	1.57701	0.63411
219961_s_at	1.78883	0.559025
243240_at	0.536588	1.86363
210097_s_at	1.56904	0.637331
203341_at	1.44266	0.693162
218877_s_at	1.7682	0.565548
212756_s_at	1.33028	0.751724
225083_at	1.47902	0.676121
1556355_x_at	0.773876	1.2922
219919_s_at	0.594193	1.68295
208778_s_at	1.50084	0.666292
233924_s_at	1.7311	0.577669
1553976_a_at	1.39612	0.716272
213076_at	0.769587	1.2994
222897_s_at	0.652337	1.53295
203371_s_at	1.69682	0.589339
206683_at	0.326611	3.06174
237839_at	0.466639	2.14298
201915_at	1.30949	0.763657
228877_at	0.621494	1.60903
218404_at	2.33166	0.428879
223530_at	1.43764	0.695586
1554774_at	1.49705	0.667982
222041_at	1.24205	0.805122
223370_at	1.5727	0.635848
235580_at	0.570812	1.75189
218792_s_at	0.553245	1.80752
200053_at	1.45481	0.687374
200596_s_at	1.34029	0.746105
222622_at	0.592975	1.68641
227084_at	0.455093	2.19735
223091_x_at	1.56455	0.63916
223116_at	0.707893	1.41264
223156_at	1.60582	0.622734
1553715_s_at	0.625483	1.59876
229693_at	1.52924	0.653919
234338_s_at	0.736588	1.35761
224971_at	1.46997	0.680287
227094_at	1.82232	0.54875
201848_s_at	1.97672	0.505888
220751_s_at	1.45921	0.685304
226748_at	0.359992	2.77784
212518_at	0.689259	1.45083
204002_s_at	0.742411	1.34696
234290_x_at	0.691078	1.44702
236058_at	0.686462	1.45675
236745_at	0.580476	1.72272
218524_at	0.727726	1.37414
202630_at	1.73279	0.577102
212437_at	0.706104	1.41622
213208_at	1.43755	0.695629
209458_x_at	0.345424	2.895
212438_at	1.55112	0.644694
223106_at	1.51662	0.65936
211745_x_at	0.347061	2.88134
235515_at	0.583554	1.71364
217987_at	1.74621	0.572668
205776_at	1.58089	0.632557
224196_x_at	1.37681	0.726318
225576_at	1.60601	0.622661
240733_at	0.790588	1.26488
225091_at	0.78448	1.27473
208874_x_at	0.751166	1.33126
224921_at	0.758304	1.31873
202265_at	1.52557	0.655494
225418_at	0.793692	1.25993
236489_at	4.42126	0.22618
203321_s_at	0.596573	1.67624
1553906_s_at	0.812747	1.23039
205202_at	1.82655	0.547479
241859_at	2.33372	0.428501
224247_s_at	1.57356	0.6355
225954_s_at	0.48372	2.06731
202078_at	1.47839	0.676411
205664_at	1.65578	0.603945
202882_x_at	1.5434	0.647919
229359_at	1.82498	0.547951
212246_at	1.61102	0.620723
1558201_s_at	1.54289	0.648135
212245_at	1.75653	0.569303
228123_s_at	0.499363	2.00255
222316_at	0.40927	2.44337
213836_s_at	1.768	0.565611
218717_s_at	0.283068	3.53272
1555392_at	0.614691	1.62683
201241_at	1.53318	0.65224
222011_s_at	1.59247	0.627955
203656_at	1.3447	0.743658
54970_at	0.674991	1.4815
219292_at	1.45376	0.687872
218099_at	1.43253	0.698067
235512_at	1.56732	0.638033
239350_at	0.674176	1.48329
229649_at	0.227554	4.39456
213107_at	0.459019	2.17856
239343_at	2.43814	0.410148
210285_x_at	1.90395	0.525224
1555893_at	0.529446	1.88877
210307_s_at	0.811442	1.23237
227511_at	0.725095	1.37913
242725_at	0.534438	1.87112
217919_s_at	1.63563	0.611386
33814_at	0.73835	1.35437
217860_at	1.48607	0.672915
203466_at	1.31044	0.763102
239822_at	0.853871	1.17114
218248_at	0.604166	1.65517
1566303_s_at	1.52603	0.655297
229435_at	5.45782	0.183223
223354_x_at	1.64402	0.608266
211755_s_at	1.74801	0.57208
1559496_at	0.437036	2.28814
223322_at	0.699707	1.42917
223485_at	0.641905	1.55786
201455_s_at	1.7469	0.572443
202891_at	1.28597	0.777621
221185_s_at	1.19653	0.835751
231858_x_at	0.791589	1.26328
232770_at	1.12595	0.888142
213509_x_at	0.627067	1.59473
235892_at	0.328653	3.04272
222432_s_at	1.5417	0.648633
204701_s_at	0.798418	1.25248
202749_at	2.27195	0.440151
243729_at	0.652574	1.53239
201980_s_at	1.76768	0.565714
226324_s_at	1.3678	0.731101
223303_at	0.699495	1.4296
1554510_s_at	1.76611	0.566217
213897_s_at	0.594698	1.68153
226839_at	0.788885	1.26761
226948_at	1.35869	0.736006
215306_at	1.50398	0.664905
1554509_a_at	1.32096	0.757026
1555310_a_at	0.533991	1.87269
1562699_at	1.13089	0.884261
243431_at	0.502623	1.98956
212411_at	1.48708	0.672459
219055_at	1.49611	0.668398
200704_at	1.90051	0.526174
205446_s_at	1.54984	0.645228
232977_x_at	0.721557	1.38589
215185_at	0.612645	1.63227
222435_s_at	1.65684	0.603558
236050_at	0.599703	1.66749
224333_s_at	1.52139	0.657294
225456_at	1.56996	0.636959
213170_at	1.63249	0.612562
1487_at	0.70004	1.42849
203684_s_at	0.794953	1.25794
201933_at	0.690949	1.44729
209772_s_at	2.02514	0.493794
229797_at	2.61501	0.382407
38241_at	2.43432	0.410793
229500_at	0.548297	1.82383
1554767_s_at	1.45774	0.685992
232210_at	0.375885	2.66039
216037_x_at	1.53608	0.651008
205208_at	1.75357	0.570264
219888_at	0.660009	1.51513
222955_s_at	1.70007	0.58821
AFFX-HUMISGF3A/M97935_MB_at	1.73162	0.577493
230258_at	2.2735	0.439851
211699_x_at	0.352323	2.83831
202639_s_at	0.805683	1.24118
218025_s_at	1.91483	0.52224
209595_at	1.38883	0.720031
232981_s_at	1.27163	0.786393
210875_s_at	1.97889	0.505333
205075_at	2.36347	0.423106
216132_at	0.735338	1.35992
202143_s_at	1.9294	0.518296
206288_at	1.37823	0.725569
202626_s_at	0.577874	1.73048
204690_at	1.56854	0.637537
230174_at	1.78775	0.559363
235152_at	0.549398	1.82018
215000_s_at	1.67078	0.598522
58367_s_at	0.896608	1.11531
209268_at	1.57224	0.636035
1565681_s_at	2.28121	0.438364
216971_s_at	0.536401	1.86428
201392_s_at	1.51149	0.661597
226403_at	0.392572	2.5473
224057_s_at	1.57501	0.634916
229362_at	1.17323	0.852347
226378_s_at	0.645074	1.55021
230491_at	0.663932	1.50618
225156_at	0.743333	1.34529
220788_s_at	0.661801	1.51103
229262_at	0.726204	1.37702
228520_s_at	0.613123	1.63099
218186_at	0.405335	2.4671
218167_at	1.56721	0.638075
209933_s_at	0.812251	1.23115
225980_at	0.608644	1.643
202919_at	1.40712	0.710672
214414_x_at	0.32991	3.03113
210827_s_at	0.613525	1.62993
234980_at	0.402512	2.4844
212796_s_at	0.57896	1.72723
225112_at	1.54536	0.647099
225299_at	0.598573	1.67064
224448_s_at	1.55761	0.642008
38707_r_at	0.880003	1.13636
218909_at	1.90436	0.525111
226328_at	0.75458	1.32524
226161_at	1.51578	0.659726
202374_s_at	1.45135	0.689016
217888_s_at	0.692243	1.44458
203519_s_at	1.50166	0.665928
226749_at	1.41888	0.70478
200991_s_at	1.34156	0.7454
222844_s_at	1.45682	0.686427
212845_at	0.438615	2.2799
214629_x_at	1.57331	0.635602
236220_at	2.67037	0.37448
226425_at	2.06457	0.484362
236592_at	0.723239	1.38267
219217_at	1.53227	0.652627
219352_at	0.554374	1.80384
202318_s_at	1.72005	0.581378
1554345_a_at	1.70946	0.584979
203135_at	1.37215	0.728784
226862_at	0.751726	1.33027
204018_x_at	0.370845	2.69654
229653_at	1.34497	0.743509
226858_at	0.740548	1.35035
221255_s_at	1.35416	0.738466
221507_at	0.745221	1.34188
210404_x_at	0.376367	2.65698
226554_at	0.67454	1.48249
204868_at	1.43098	0.698824
222006_at	0.682288	1.46566
1557174_a_at	1.18746	0.842136
220200_s_at	0.738304	1.35446
227133_at	0.498511	2.00598
242579_at	0.21588	4.63221
210100_s_at	0.592803	1.6869
1568915_at	0.744623	1.34296
218290_at	0.681212	1.46797
225849_s_at	1.51916	0.65826
225803_at	2.02372	0.494139
205035_at	0.780542	1.28116
220547_s_at	1.66743	0.599725
212349_at	0.768729	1.30085
236166_at	1.70216	0.58749
1556684_at	0.843775	1.18515
1553540_a_at	0.641203	1.55957
204998_s_at	0.701177	1.42617
204905_s_at	1.69447
205573_s_at	2.34558
235069_at	1.54032
229510_at	0.591672
1554145_a_at	1.36021
206632_s_at	0.415366
235216_at	0.791364
225764_at	0.681838
224761_at	1.62004
201901_s_at	0.613059
218605_at	1.61581
201706_s_at	1.36119
200645_at	1.3845
1569566_at	0.502491
203490_at	0.761076
218277_s_at	1.55894
232183_at	1.35192
220197_at	1.67487
218582_at	1.68507
1553042_a_at	0.69239
227042_at	0.814782
213234_at	0.498448
206085_s_at	2.41702
203511_s_at	1.44121
206936_x_at	0.875677
230076_at	3.07332
227698_s_at	0.617461
218443_s_at	0.628572
200604_s_at	2.60971
208383_s_at	8.93543
202195_s_at	2.5789
228185_at	1.42708
203094_at	1.26969
244747_at	0.561461
204495_s_at	0.822833
229350_x_at	0.709432
203537_at	1.53603
204999_s_at	0.641812
203975_s_at	0.835059
219946_x_at	0.749928
244246_at	1.41528
203012_x_at	1.35093
218131_s_at	0.603173
232609_at	0.750618
213271_s_at	1.45667
211796_s_at	0.743935
214132_at	1.45896
201502_s_at	0.426069
200649_at	0.72873
202962_at	0.477535
203526_s_at	1.45119
234294_x_at	0.674593
205790_at	1.85013
204335_at	0.757762
1568713_a_at	0.712741
226188_at	1.82283
232500_at	0.389539
233401_at	0.500103
200857_s_at	1.41094
220638_s_at	0.753768
200603_at	1.54843
226377_at	0.686038
209537_at	1.78115
226030_at	1.88426
203841_x_at	2.14292
218047_at	1.65297
1555679_a_at	1.53452
226507_at	0.644844
238851_at	0.389
213224_s_at	1.66272
226957_x_at	0.714412
211760_s_at	1.89927
203247_s_at	0.69974
209106_at	1.46803
243674_at	0.818237
204538_x_at	0.71091
225022_at	1.50485
202759_s_at	0.439689
214079_at	0.0412345
222555_s_at	1.92453
209668_x_at	0.585889
238341_at	0.657158
222558_at	1.48152
38069_at	0.653082
226466_s_at	0.665121
219395_at	0.639853
201596_x_at	0.512845
230100_x_at	0.506183
205976_at	1.76205
203725_at	2.17106
221787_at	1.64904
221366_at	0.549328
235132_at	1.54431
218235_s_at	1.54224
225607_at	1.4037
241459_at	0.40579
225861_at	0.625215
211056_s_at	0.599758
211228_s_at	1.39359
219075_at	0.665825
236725_at	0.567982
225455_at	1.84526
212631_at	1.5211
225118_at	0.857169
201352_at	1.4698
205617_at	0.746165
211996_s_at	0.509902
239355_at	1.74934
1555201_a_at	1.30198
229793_at	1.44972
215162_at	0.803957
1566231_at	0.882798
224998_at	0.658394
203219_s_at	0.665243
1556067_a_at	0.649399
1553132_a_at	0.483298
1552797_s_at	0.281349
219336_s_at	1.34848
205748_s_at	0.730598
244730_x_at	1.33476
232831_at	0.662283
227713_at	1.6815
205369_x_at	1.74292
203376_at	1.4661
234269_at	0.404311
218183_at	0.662362
221525_at	0.75267
210833_at	2.85868
213309_at	0.343717
203594_at	2.08696
232020_at	1.59828
202960_s_at	1.67347
32837_at	0.662353
217797_at	1.60552
226042_at	0.776065
201943_s_at	1.72054
243296_at	0.285621
210561_s_at	1.89722
232563_at	2.34791
213084_x_at	1.3996
205740_s_at	0.61057
222864_s_at	0.752425
207291_at	0.627305
215631_s_at	0.783241
211703_s_at	2.3174
212758_s_at	1.38788
225100_at	0.750171
212728_at	0.681164
214877_at	1.37867
229119_s_at	1.93815
202156_s_at	2.20363
217127_at	4.56875
200056_s_at	1.78662
241932_at	0.653032
202020_s_at	1.64211
224060_s_at	1.59158
234584_s_at	1.34432
50965_at	0.725398
225044_at	1.47387
218086_at	0.586295
201131_s_at	0.541524
228910_at	0.451649
213085_s_at	0.476951
212748_at	0.805177
238844_s_at	1.39876
223022_s_at	1.25503
219822_at	1.50817
211955_at	1.5064
230729_at	1.50856
228340_at	0.609544
213218_at	1.35597
224511_s_at	1.76303
201270_x_at	0.650583
205077_s_at	1.61632
204275_at	0.638596
207655_s_at	2.11915
231968_at	1.42204
202367_at	0.721356
203707_at	0.675147
220336_s_at	0.887858
200061_s_at	1.35509
229428_at	1.39949
231822_at	1.40599
211537_x_at	1.34994
222522_x_at	1.377
219314_s_at	0.793301
239225_at	0.820508
230503_at	0.43311
211114_x_at	1.17135
230739_at	0.717802
203912_s_at	0.750979
1554471_a_at	1.50581
225907_at	0.728469
202392_s_at	0.6281
214308_s_at	1.9288
244515_at	0.761198
209248_at	1.48898
238657_at	1.3986
238594_x_at	0.819943
208825_x_at	1.33923
202044_at	0.713922
1566671_a_at	0.733196
203781_at	1.47077
214270_s_at	2.15513
201504_s_at	1.42047
233141_s_at	1.19311
223300_s_at	1.5526
215209_at	0.766469
210672_s_at	0.648781
235247_at	0.801278
242094_at	2.74395
219960_s_at	1.75842
203025_at	0.806542
238752_at	1.3433
220367_s_at	1.3949
230561_s_at	1.88825
214690_at	1.25326
221764_at	0.724861
209659_s_at	1.38977
212347_x_at	0.6428
204038_s_at	1.44813
216105_x_at	0.729938
226452_at	1.71565
223034_s_at	1.47707
223311_s_at	1.29828
203175_at	0.779406
210768_x_at	1.39453
222832_s_at	1.62474
222572_at	0.527748
40489_at	0.725067
237320_at	0.813796
219554_at	0.297033
227268_at	1.8995
218247_s_at	0.598221
203608_at	2.27314
206452_x_at	0.70811
219834_at	1.437
1554019_s_at	1.27108
218985_at	0.724949
226151_x_at	1.46039
222939_s_at	1.98856
218112_at	0.707394
207177_at	5.64916
211727_s_at	1.87938
1557292_a_at	1.75421
225787_at	1.53195
222867_s_at	1.28056
219121_s_at	0.477911
213153_at	0.681857
210638_s_at	1.45453
218537_at	0.811241
226339_at	1.51969
221978_at	1.60139
227595_at	1.66622
209027_s_at	1.76679
225804_at	1.37568
220964_s_at	0.708406
208328_s_at	0.69173
228280_at	1.97879
39891_at	0.858453
235036_at	1.32275
205745_x_at	1.35146
210779_x_at	1.24035
200617_at	0.636562
227322_s_at	1.36088
200816_s_at	1.51189
202253_s_at	0.745437
217910_x_at	1.27493
242449_at	0.641899
236075_s_at	1.45499
240261_at	1.34867
214035_x_at	0.782224
231361_at	1.3409
1568597_at	0.659663
222747_s_at	0.630019
238884_at	0.534177
219447_s_at	0.785843
220755_s_at	1.44006
225020_at	0.677046
209080_x_at	1.5641
205221_at	2.08147
221844_x_at	0.584857
242042_s_at	1.5311
208003_s_at	0.39207
205677_s_at	1.40669
237105_at	1.20709
227472_at	0.851523
228190_at	1.44136
242007_at	1.65393
219662_at	1.33626
200706_s_at	1.83895
1567080_s_at	0.626047
202157_s_at	2.415
204266_s_at	0.661112
217407_x_at	0.795934
223946_at	1.24226
1553111_a_at	1.53124
203744_at	0.538406
207675_x_at	0.732378
221501_x_at	0.709246
218988_at	1.44127
201322_at	1.33431
221904_at	0.647943
201271_s_at	0.727474
218848_at	0.65682
212255_s_at	0.51528
221783_at	0.795557
233634_at	0.699993
223017_at	1.48537
244751_at	0.635491
200946_x_at	1.73555
204095_s_at	0.888917
222191_s_at	0.787635
221597_s_at	0.640352
204682_at	0.552184
233893_s_at	0.533034
231013_at	0.449957
218538_s_at	1.65396
219847_at	0.84708
AFFX-HUMISGF3A/M97935_3_at	1.50207
226240_at	0.735087
243428_at	0.658711
218161_s_at	0.677706
201384_s_at	1.59115
216330_s_at	0.776023
209501_at	0.608699
218715_at	1.46687
222981_s_at	1.72069
242569_at	1.93032
238009_at	0.69059
212921_at	0.552531
229833_at	1.19584
204056_s_at	0.808369
221845_s_at	0.750936
200852_x_at	0.756336
219240_s_at	1.40457
209956_s_at	0.323052
205970_at	0.570773
208009_s_at	0.757296
1557124_at	0.830968
227290_at	1.86569
219043_s_at	1.72691
223446_s_at	1.55275
203142_s_at	1.43371
222569_at	1.46487
209055_s_at	1.50673
223949_at	2.05284
36004_at	0.852824
218423_x_at	1.4442
200843_s_at	1.51146
228972_at	1.51621
205436_s_at	0.456007
213892_s_at	0.646183
225248_at	0.737222
209034_at	1.46066
200889_s_at	1.82819
220039_s_at	1.25052
219574_at	0.258737
223066_at	1.30683
1560763_at	2.50501
201379_s_at	0.663812
226144_at	0.749382
225911_at	0.227351
217738_at	0.390177
1552807_a_at	0.781415
210253_at	0.476599
218449_at	1.46931
203428_s_at	1.78023
230306_at	0.803305
217890_s_at	1.31331
217932_at	1.35542
226169_at	0.592711
200049_at	1.25176
225850_at	1.71805
218781_at	1.3693
218156_s_at	1.69324
222983_s_at	1.86973
220161_s_at	0.48213
203090_at	1.22402
209271_at	1.55286
212006_at	1.48129
224464_s_at	0.633298
211828_s_at	0.469111
221506_s_at	0.680016
215240_at	1.47128
203284_s_at	1.91684
203073_at	1.33057
217817_at	0.728472
222516_at	1.51238
212196_at	2.00128
225247_at	0.682973
224450_s_at	1.42103
203621_at	1.56561
239831_at	0.670701
215760_s_at	0.688554
217742_s_at	1.45138
216920_s_at	0.111589
203154_s_at	0.811745
219305_x_at	0.537802
217826_s_at	1.70747
204198_s_at	0.714667
201371_s_at	1.55563
34260_at	0.748204
207958_at	0.900768
226369_at	0.713372
226012_at	0.728557
201842_s_at	3.63923
235119_at	1.34149
222893_s_at	1.24152
218947_s_at	1.31253
203281_s_at	0.716809
1559691_at	1.55286
204519_s_at	0.515435
208639_x_at	1.69533
241466_at	0.69028
200693_at	1.81696
202518_at	0.756487
211478_s_at	3.81481
201598_s_at	0.692519
223416_at	1.4843
225992_at	1.34401
219637_at	1.31188
212540_at	0.693873
212227_x_at	1.47732
226890_at	1.3104
203590_at	0.705178
212687_at	1.81329
1564164_at	0.523697
224815_at	0.706641
216221_s_at	1.32796
212984_at	1.67219
219590_x_at	1.20923
218026_at	1.50376
222201_s_at	1.56893
201049_s_at	1.34727
202784_s_at	1.82152
218297_at	1.3705
214590_s_at	2.1164
1562669_at	0.60776
204283_at	1.57046
211935_at	0.56922
203239_s_at	0.722301
208910_s_at	1.90872
212877_at	0.618949
230497_at	0.690401
208871_at	0.733043
202388_at	0.254131
223105_s_at	1.35799
211144_x_at	0.285739
239297_at	0.552247
223671_x_at	1.35481
203961_at	0.280407
224607_s_at	1.42035
220151_at	0.885475
201862_s_at	1.7053
229714_at	0.415172
201783_s_at	0.755904
1557186_s_at	0.810095
242907_at	1.96483
225206_s_at	1.26725
235728_at	1.60984
243042_at	1.92033
230430_at	0.815827
1554328_at	1.1615
1558722_at	1.53349
213109_at	0.652007
226000_at	1.65609
211864_s_at	1.71391
202653_s_at	1.57675
235492_at	1.30662
53076_at	0.735851
204218_at	0.731748
202950_at	2.04081
222335_at	0.855127
225523_at	1.66207
202750_s_at	1.4479
207842_s_at	1.37506
242393_x_at	1.26713
203679_at	0.754671
219058_x_at	0.734791
209658_at	1.26889
224635_s_at	1.59992
222734_at	1.90079
211917_s_at	1.42718
223917_s_at	0.67812
220417_s_at	1.51883
227309_at	2.48987
222250_s_at	1.40666
209813_x_at	0.11379
65770_at	0.747103
223269_at	1.48822
244084_at	0.798047
208398_s_at	1.46914
214759_at	1.13285
232457_at	0.584431
1554341_a_at	1.35117
236491_at	1.48491
1557073_s_at	1.3532
208644_at	1.53616
227865_at	1.33168
1560776_at	1.43063
210580_x_at	0.620959
232612_s_at	1.23003
238673_at	0.480676
212841_s_at	0.635644
230956_at	0.511851
215554_at	1.21575
225650_at	0.741957
204066_s_at	2.12385
91952_at	0.752402
208927_at	1.58242
1564699_at	2.07817
209100_at	0.711067
222392_x_at	1.63133
242448_at	2.04752
216511_s_at	1.96725
236027_at	1.31315
219353_at	2.05351
222684_s_at	1.31734
241277_x_at	0.787222
55093_at	0.731426
213420_at	1.20305
234488_s_at	1.62928
204610_s_at	0.670105
32209_at	0.703655
214277_at	1.72835
244763_at	1.19251
242287_at	0.607891
224336_s_at	0.669162
222015_at	0.844204
212905_at	2.03739
1556253_s_at	0.647056
213181_s_at	1.60528
223628_at	0.695134
209619_at	0.402631
223462_at	0.824497
200908_s_at	0.773918
210125_s_at	0.591874
213896_x_at	1.32449
32088_at	1.26879
235078_at	1.7971
202081_at	0.544067
225840_at	0.639956
218462_at	1.68822
209817_at	1.48989
224364_s_at	1.44723
223284_at	0.727758
204628_s_at	1.48331
209259_s_at	1.60125
52005_at	0.747017
219372_at	1.42564
225090_at	0.751626
225287_s_at	0.670912
222559_s_at	1.47326
1554026_a_at	0.709348
235583_at	0.509587
232336_at	1.51558
243264_s_at	1.30685
201283_s_at	0.626912
60084_at	0.869699
209139_s_at	1.69246
227391_x_at	1.49189
211168_s_at	0.64795
200017_at	1.38166
233656_s_at	1.5099
212634_at	1.52645
201393_s_at	1.55466
212296_at	1.58868
221804_s_at	1.5
237897_at	1.26179
221789_x_at	0.752785
201671_x_at	0.655553
202340_x_at	0.417341
218858_at	2.51672
1557123_a_at	0.880365
202719_s_at	0.671277
235415_at	1.30877
225067_at	0.732134
211615_s_at	1.47347
209446_s_at	0.531357
225045_at	1.75227
213116_at	1.62172
222026_at	0.560017
208394_x_at	2.12275
210585_s_at	0.761421
203447_at	1.40352
229099_at	0.636858
213184_at	0.768454
219062_s_at	0.595017
223593_at	1.67939
214234_s_at	2.07248
238525_at	0.808834
226537_at	2.38532
216052_x_at	0.81679
225309_at	0.742395
201515_s_at	1.40249
219461_at	0.475592
205467_at	1.23336
244634_at	0.86516
234462_at	0.851394
205480_s_at	1.55831
202764_at	0.741964
204821_at	1.84704
205775_at	1.57193
223223_at	1.42333
223947_s_at	1.37118
223293_at	0.677162
220753_s_at	1.88695
203721_s_at	1.65282
212130_x_at	1.43274
227552_at	0.780119
228244_at	0.815571
218344_s_at	1.95938
225656_at	1.67421
224600_at	1.5908
223363_at	0.652467
222984_at	1.78671
1557257_at	1.37048
218890_x_at	1.54002
213427_at	1.49653
44783_s_at	0.374745
234588_at	0.195676
230619_at	1.60635
209667_at	0.63905
238005_s_at	0.642922
211509_s_at	1.40971
226809_at	3.89109
238211_at	1.66645
219547_at	1.31202
219798_s_at	0.693153
214326_x_at	0.548695
204233_s_at	0.724947
203328_x_at	1.39902
204921_at	0.825884
242394_at	1.218
235282_at	1.28968
224799_at	1.56369
229080_at	0.874963
203811_s_at	1.69825
202300_at	1.65153
201342_at	1.13515
201669_s_at	3.05134
208631_s_at	1.61808
202675_at	1.98516
238494_at	1.45218
214598_at	0.269326
223343_at	0.177656
202205_at	0.788611
205376_at	0.302238
233689_at	1.32869
209135_at	0.469832
213412_at	0.712185
224173_s_at	1.90297
1566772_at	1.19113
242037_at	0.851733
228183_s_at	1.39438
212463_at	0.494311
1558293_at	1.30169
217964_at	1.41064
208834_x_at	1.30418
234927_s_at	0.764828
217511_at	0.807636
236081_at	1.69977
227023_at	0.794779
226485_at	0.687341
223895_s_at	0.433341
233049_x_at	0.700303
212680_x_at	0.651845
225499_at	0.470092
221194_s_at	1.37227
202967_at	1.60213
223515_s_at	1.47133
212484_at	0.76209
212795_at	1.31014
218694_at	1.79376
239601_at	0.839555
219815_at	0.790523
225098_at	1.5727
201704_at	0.675334
212451_at	0.515244
201298_s_at	1.60675
230083_at	0.505548
228162_at	1.59261
235907_at	0.62649
212500_at	1.39889
224377_s_at	1.76915
201843_s_at	3.73159
244804_at	0.508466
204466_s_at	2.46228
205273_s_at	1.6091
244398_x_at	1.94244
239876_at	0.657485
202053_s_at	1.26674
213352_at	1.37363
1568929_at	0.864144
221496_s_at	0.508075
221763_at	1.47095
213555_at	1.38067
212465_at	0.655997
242706_s_at	1.68323
214879_x_at	0.865787
219101_x_at	0.82398
242996_at	1.49842
218421_at	2.07753
218228_s_at	1.32801
219523_s_at	0.64985
229762_at	0.579627
206582_s_at	0.482465
227178_at	1.76788
236495_at	0.659881
210826_x_at	1.33647
200615_s_at	1.70573
209563_x_at	0.660671
200728_at	1.48402
1563776_at	0.691454
203751_x_at	0.540932
220386_s_at	1.50243
203303_at	2.21193
224680_at	0.537318
203904_x_at	0.740449
223246_s_at	0.685112
203236_s_at	0.76242
214046_at	9.078
236837_x_at	1.66087
202415_s_at	0.814446
1556768_at	0.862215
202641_at	1.59549
1557246_at	1.84625
215307_at	1.69356
239377_at	0.758113
224778_s_at	1.34365
212544_at	1.56301
221987_s_at	1.36688
201294_s_at	2.17941
200616_s_at	0.472527
226939_at	0.55922
203652_at	0.780569
219733_s_at	0.83748
210810_s_at	1.18942
236728_at	0.351628
238763_at	3.6287
232573_at	1.28265
212219_at	1.47016
209666_s_at	1.61738
211450_s_at	1.7864
229640_x_at	1.47625
217297_s_at	0.704753
205549_at	0.162875
239240_at	1.34326
218619_s_at	0.886592
223346_at	0.699995
1565627_a_at	0.871907
203840_at	1.39848
201429_s_at	1.23106
201414_s_at	0.699428
203285_s_at	1.80665
227677_at	0.834717
221882_s_at	0.606244
202924_s_at	0.688595
1555947_at	1.34842
201483_s_at	1.21667
244749_at	0.745264
229661_at	0.72565
216893_s_at	2.05255
224832_at	0.575402
210534_s_at	1.25931
242073_at	0.7029
242059_at	0.562893
242469_at	0.471734
209180_at	1.73812
237249_at	0.812862
241509_at	0.71521
242852_at	1.62052
225128_at	0.471254
202266_at	1.58921
225413_at	1.30275
201595_s_at	1.54806
216323_x_at	0.817736
211764_s_at	1.60687
228002_at	1.22371
229516_at	1.17577
237063_at	0.684785
202172_at	1.7923
200653_s_at	0.604136
236514_at	1.79868
243309_at	1.65554
215806_x_at	0.236428
219828_at	0.811209
211812_s_at	1.54188
209647_s_at	1.49219
227868_at	0.647198
229267_at	1.26967
218655_s_at	1.16143
218451_at	0.32246
220633_s_at	1.27849
225589_at	0.513178
202171_at	1.44956
225492_at	0.662963
204547_at	1.72211
226800_at	1.64252
202535_at	0.807246
201825_s_at	1.50334
218023_s_at	0.680255
225777_at	0.633922
232079_s_at	0.59694
224675_at	0.603064
223352_s_at	1.22979
213384_x_at	0.79022
1556354_s_at	0.823212
229499_at	0.820557
227606_s_at	1.44944
213833_x_at	0.906846
218215_s_at	0.656524
222675_s_at	0.702036
229383_at	0.405164
226181_at	1.76668
211547_s_at	1.94418
218284_at	0.615057
200662_s_at	1.81438
1552271_at	0.802775
230006_s_at	0.59029
240821_at	1.79637
201157_s_at	1.29027
202574_s_at	0.752144
200051_at	0.780111
209227_at	1.32627
238440_at	1.61003
207738_s_at	1.41828
222652_s_at	0.74491
203119_at	0.793237
201529_s_at	1.57118
220127_s_at	0.746899
208827_at	1.5506
212032_s_at	0.622873
202021_x_at	1.44914
201597_at	1.26057
204912_at	0.76009
206559_x_at	1.16886
1294_at	0.74498
202790_at	0.485371
239847_at	1.68607
211969_at	0.63972
1564381_s_at	1.26986
226262_at	1.26775
40612_at	1.3165
244461_at	1.31723
238451_at	2.04417
220715_at	0.675104
1554053_at	1.18066
228813_at	1.4036
203736_s_at	1.62428
225382_at	0.542359
242551_at	0.725496
213375_s_at	2.3964
230387_at	0.509739
218196_at	2.52505
204644_at	1.15062
209303_at	1.56855
241950_at	0.698231
224792_at	0.666763
211673_s_at	1.35036
224658_x_at	0.762431
206875_s_at	1.62046
227658_s_at	1.46103
225588_s_at	0.611345
222720_x_at	1.2753
215044_s_at	1.34867
223027_at	1.39187
205765_at	2.5884
207668_x_at	1.644
207722_s_at	0.650223
220171_x_at	1.31045
202631_s_at	1.49775
235431_s_at	0.758367
226883_at	1.32172
214812_s_at	1.32629
229381_at	1.83049
205407_at	1.88248
218097_s_at	1.34608
221664_s_at	0.753997
204853_at	1.26637
219185_at	1.31316
215322_at	0.469929
227304_at	1.35857
209021_x_at	0.871805
200067_x_at	1.39158
242308_at	1.78245
201837_s_at	1.43197
222429_at	0.814234
200963_x_at	1.37456
221214_s_at	0.559502
233691_at	0.526613
203623_at	0.674311
221234_s_at	1.70398
214964_at	0.74132
200601_at	0.677043
210191_s_at	1.67088
214967_at	0.327783
202562_s_at	0.631365
208648_at	0.778198
218061_at	1.31867
222399_s_at	1.59579
204341_at	1.35645
228186_s_at	0.220549
224432_at	0.834825
219598_s_at	1.49505
38892_at	1.54477
218644_at	0.575015
217825_s_at	1.40474
227169_at	1.1787
202166_s_at	1.7327
225255_at	1.63413
214101_s_at	1.58617
233571_x_at	0.724748
212772_s_at	0.605123
1555723_at	0.398906
238805_at	0.608773
1555491_a_at	0.826418
203252_at	0.687801
201956_s_at	1.46827
212268_at	1.6759
244664_at	0.846647
226411_at	0.772249
208819_at	0.73071
207023_x_at	1.47986
227063_at	1.39423
212049_at	1.21225
219137_s_at	1.71662
214112_s_at	0.733379
212485_at	1.29682
208650_s_at	1.6163
226791_at	0.571525
226843_s_at	0.650555
220470_at	0.729209
209935_at	0.468073
202373_s_at	1.38254
228096_at	1.29128
208249_s_at	1.32898
223640_at	0.796165
1559148_at	0.870593
225166_at	2.00909
226081_at	1.19785
230621_at	1.53163
1553304_at	0.827842
202269_x_at	0.730847
209602_s_at	0.288928
212525_s_at	0.814963
239296_at	0.834733
201027_s_at	1.48829
206346_at	1.55365
203289_s_at	0.762313
231878_at	0.657254
228429_x_at	1.31045
222040_at	0.699276
1554193_s_at	1.46187
224649_x_at	1.54637
219572_at	0.331131
230029_x_at	1.57805
228917_at	1.20001
243552_at	1.41311
1555193_a_at	1.91729
213587_s_at	0.639268
201226_at	1.28473
227712_at	1.36107
221082_s_at	1.48047
209940_at	0.686366
211483_x_at	0.501582
235315_at	0.618917
207954_at	0.880771
222526_at	0.787314
218092_s_at	1.77022
228557_at	0.536026
201623_s_at	1.34046
209261_s_at	0.751474
1555896_a_at	0.852707
229144_at	1.97402
203788_s_at	1.91349
224810_s_at	0.623144
222464_s_at	1.57472
226410_at	0.744692
216074_x_at	0.543005
217142_at	1.22744
233425_at	0.641457
203800_s_at	1.48167
210830_s_at	1.75705
201493_s_at	1.3029
209603_at	0.370714
243118_at	1.17574
229298_at	1.30916
203641_s_at	1.85336
225144_at	1.63479
227325_at	0.694921
1557966_x_at	1.41879
208823_s_at	0.653205
207766_at	1.29564
227073_at	1.40483
204892_x_at	1.23982
226668_at	1.74199
244516_at	0.750517
209831_x_at	0.770863
228601_at	3.2245
221610_s_at	0.576633
218575_at	1.199
222670_s_at	0.57656
221770_at	1.52594
207058_s_at	1.45822
212767_at	1.37364
230264_s_at	1.87353
1553627_s_at	2.02766
203810_at	1.58688
235280_at	1.23586
217496_s_at	1.48238
1560774_at	0.883743
204693_at	0.4839
1552272_a_at	0.762403
235046_at	0.301583
229318_at	1.40476
201180_s_at	1.74362
209872_s_at	0.749797
212873_at	0.653925
212835_at	1.34174
219293_s_at	1.5185
212214_at	1.31524
234222_at	0.635027
213677_s_at	1.62044
224036_s_at	0.638688
236388_at	1.2767
215022_x_at	1.30847
200776_s_at	1.68279
206687_s_at	0.78926
204346_s_at	0.788752
218446_s_at	1.55357
202200_s_at	1.43409
220464_at	0.800968
228951_at	0.788539
235645_at	0.736648
208089_s_at	1.3873
213377_x_at	1.64331
204037_at	1.52062
204961_s_at	0.768052
215624_at	0.725729
220157_x_at	0.845928
225215_s_at	1.3519
211023_at	1.49808
239853_at	0.765768
202900_s_at	1.82494
209296_at	1.51137
224665_at	1.51701
214307_at	1.74661
202556_s_at	0.748758
1561687_a_at	1.36165
203403_s_at	1.44141
239148_at	0.612616
203481_at	1.33141
36907_at	0.859749
212436_at	1.25631
234071_at	1.35234
235089_at	1.44738
203453_at	0.669922
223499_at	0.702068
207621_s_at	1.27531
1555231_a_at	0.876533
1556000_s_at	0.710439
227904_at	1.35712
229811_at	0.675116
230475_at	0.604656
231056_at	0.816272
207956_x_at	1.47999
208608_s_at	2.50567
35265_at	1.23027
205312_at	0.749632
236750_at	0.321357
201450_s_at	1.89406
225076_s_at	0.846768
220956_s_at	0.803538
241709_s_at	1.57079
204604_at	0.654601
224812_at	1.60232
209882_at	1.59693
232276_at	0.453135
202646_s_at	1.95082
1560402_at	1.22812
207492_at	0.740755
209604_s_at	0.304444
210021_s_at	0.765319
205741_s_at	0.654169
235467_s_at	2.22112
223231_at	1.50263
240231_at	0.580191
221785_at	0.739551
206857_s_at	1.47576
208445_s_at	0.733619
213482_at	0.565836
203944_x_at	1.3506
209534_x_at	0.76456
219008_at	1.70684
228907_at	0.705856
204428_s_at	0.822111
205590_at	0.255097
242476_at	0.336448
[truncated: 3,212 more rows]
