# Supplementary material for: Genomic expression and single-nucleotide polymorphism profiling discriminates chromophobe renal cell carcinoma and oncocytoma
Source: BMC Cancer. 2010 May 12;10:196. doi: 10.1186/1471-2407-10-196 (PMC2883967; doi:10.1186/1471-2407-10-196)
Supplement: Additional file 3 — Table S2 - Gene ontology analyses for genes discriminating between oncocytoma and chromophobe RCC. Gene ontology analyses highlighting that mitochondrial genes were highly overrepresented among genes relatively overexpressed in oncocytomas, whereas tight junction genes were similarly overrepresented among genes overexpressed in chRCC. [file 1471-2407-10-196-S3.XLS]

## Sheet: Sheet1
Supplemental Table 2 : Gene Ontology Analysis for Chromophobe RCC versus Oncocytoma
CC Up in Chromophobe RCC
Gene to GO CC Conditional test for over-representation GOCCID	Pvalue	OddsRatio	ExpCount	Count	Size	Term
GO:0005622	0	1.284	827	889	8524	intracellular
GO:0005623	0	1.576	1165	1196	12008	cell
GO:0016327	0	3.021	7	18	74	apicolateral plasma membrane
GO:0005833	0.001	8.012	1	6	13	hemoglobin complex
GO:0005923	0.001	2.932	6	15	63	tight junction
CC Down in Chromophobe RCC
Gene to GO CC Conditional test for over-representation GOCCID	Pvalue	OddsRatio	ExpCount	Count	Size	Term
GO:0005739	0	2.713	76	165	814	mitochondrion
GO:0043226	0	1.625	558	690	5996	organelle
GO:0005737	0	1.66	194	270	2408	cytoplasm
GO:0005623	0	2.371	1117	1166	12008	cell
GO:0043231	0	1.48	364	452	4244	intracellular membrane-bound organelle
GO:0031975	0	2.341	35	71	377	envelope
GO:0044446	0	1.527	210	284	2258	intracellular organelle part
GO:0005740	0	2.448	23	49	249	mitochondrial envelope
GO:0005759	0	3.653	8	24	89	mitochondrial matrix
GO:0043234	0	1.496	148	201	1591	protein complex
GO:0019866	0	2.428	19	41	209	organelle inner membrane
GO:0030529	0	2.148	26	49	279	ribonucleoprotein complex
GO:0044444	0	1.421	177	229	2068	cytoplasmic part
GO:0044424	0	1.533	103	138	1563	intracellular part
GO:0045259	0	8.719	2	8	17	proton-transporting ATP synthase complex
GO:0043233	0	1.606	59	87	630	organelle lumen
GO:0005622	0	1.747	43	66	724	intracellular
GO:0044455	0	4.74	3	11	34	mitochondrial membrane part
GO:0005746	0	3.432	5	15	58	mitochondrial respiratory chain
GO:0005681	0.001	2.276	12	24	128	spliceosome
GO:0032300	0.001	Inf	0	3	3	mismatch repair complex
MF Up in Chromophobe RCC
Gene to GO MF Conditional test for over-representation GOMFID	Pvalue	OddsRatio	ExpCount	Count	Size	Term
GO:0005515	0	1.3	545	618	5902	protein binding
GO:0030695	0	1.838	33	55	349	GTPase regulator activity
GO:0008092	0	1.796	36	59	382	cytoskeletal protein binding
GO:0004674	0	1.775	38	61	399	protein serine/threonine kinase activity
GO:0016740	0.001	1.318	151	187	1603	transferase activity
GO:0016773	0.001	1.485	62	87	664	phosphotransferase activity, alcohol group as acceptor
GO:0008017	0.001	3.423	4	12	46	microtubule binding
MF Down in Chromophobe RCC
GOMFID	Pvalue	OddsRatio	ExpCount	Count	Size	Term
GO:0003824	0	1.416	406	496	4371	catalytic activity
GO:0015078	0	3.124	9	22	90	hydrogen ion transmembrane transporter activity
GO:0003723	0	1.613	60	90	637	RNA binding
GO:0008135	0	2.869	9	22	96	translation factor activity, nucleic acid binding
GO:0004812	0	3.962	5	14	48	aminoacyl-tRNA ligase activity
GO:0016875	0	3.962	5	14	48	ligase activity, forming carbon-oxygen bonds
GO:0048037	0	2.151	18	34	187	cofactor binding
GO:0017111	0	1.609	51	76	537	nucleoside-triphosphatase activity
GO:0017076	0	1.345	157	198	1660	purine nucleotide binding
GO:0016818	0	1.562	54	78	565	hydrolase activity, acting on acid anhydrides, in phosphorus-containing anhydrides
GO:0016846	0.001	8.216	1	6	13	carbon-sulfur lyase activity
GO:0016874	0.001	1.773	28	45	293	ligase activity
GO:0032142	0.001	Inf	0	3	3	single guanine insertion binding
GO:0032139	0.001	Inf	0	3	3	dinucleotide insertion or deletion binding
GO:0047115	0.001	Inf	0	3	3	trans-1,2-dihydrobenzene-1,2-diol dehydrogenase activity
GO:0016212	0.001	Inf	0	3	3	kynurenine-oxoglutarate transaminase activity
GO:0032357	0.001	Inf	0	3	3	oxidized purine DNA binding
BP Up in Chromophobe RCC
Gene to GO BP Conditional test for over-representation GOBPID	Pvalue	OddsRatio	ExpCount	Count	Size	Term
GO:0050794	0	1.301	352	414	3731	regulation of cellular process
GO:0007264	0	1.809	39	65	418	small GTPase mediated signal transduction
GO:0046907	0	1.618	60	90	639	intracellular transport
GO:0015031	0	1.613	59	88	626	protein transport
GO:0043283	0	1.267	420	480	4448	biopolymer metabolic process
GO:0008104	0	1.524	66	93	694	protein localization
GO:0045428	0	16.04	1	5	8	regulation of nitric oxide biosynthetic process
GO:0051641	0	1.485	74	103	787	cellular localization
GO:0065007	0	1.239	412	466	4365	biological regulation
GO:0046209	0.001	6.13	2	7	18	nitric oxide metabolic process
BP Down in Chromophobe RCC
Gene to GO BP Conditional test for over-representation GOBPID	Pvalue	OddsRatio	ExpCount	Count	Size	Term
GO:0009058	0	1.717	111	170	1192	biosynthetic process
GO:0008152	0	1.401	549	625	6222	metabolic process
GO:0044260	0	1.417	263	332	2811	cellular macromolecule metabolic process
GO:0008104	0	1.779	65	104	694	protein localization
GO:0006412	0	2.074	35	64	375	translation
GO:0051186	0	3.024	12	31	133	cofactor metabolic process
GO:0019538	0	1.382	276	342	2952	protein metabolic process
GO:0006119	0	3.731	7	22	80	oxidative phosphorylation
GO:0019752	0	1.822	44	73	473	carboxylic acid metabolic process
GO:0009060	0	5.591	3	12	33	aerobic respiration
GO:0009199	0	3.733	5	16	58	ribonucleoside triphosphate metabolic process
GO:0009144	0	3.733	5	16	58	purine nucleoside triphosphate metabolic process
GO:0006512	0	1.783	39	63	414	ubiquitin cycle
GO:0043038	0	4.031	4	14	48	amino acid activation
GO:0006418	0	4.031	4	14	48	tRNA aminoacylation for protein translation
GO:0006886	0	1.796	34	56	365	intracellular protein transport
GO:0009719	0	1.849	30	51	324	response to endogenous stimulus
GO:0015980	0	2.844	8	20	89	energy derivation by oxidation of organic compounds
GO:0009108	0	2.803	8	20	90	coenzyme biosynthetic process
GO:0006397	0	1.984	22	40	239	mRNA processing
GO:0006399	0	2.634	10	22	104	tRNA metabolic process
GO:0009206	0	3.606	5	14	52	purine ribonucleoside triphosphate biosynthetic process
GO:0015031	0	1.936	24	42	261	protein transport
GO:0009150	0	3.085	7	17	71	purine ribonucleotide metabolic process
GO:0022618	0	2.641	9	21	99	protein-RNA complex assembly
GO:0009142	0	3.425	5	14	54	nucleoside triphosphate biosynthetic process
GO:0006519	0	1.821	28	47	302	amino acid and derivative metabolic process
GO:0002474	0	7.585	1	7	16	antigen processing and presentation of peptide antigen via MHC class I
GO:0009081	0	9.747	1	6	12	branched chain family amino acid metabolic process
GO:0009411	0	6.005	2	8	21	response to UV
GO:0009109	0.001	4.881	3	9	27	coenzyme catabolic process
GO:0006118	0.001	1.747	30	49	326	electron transport
GO:0008380	0.001	1.968	19	34	204	RNA splicing
GO:0046034	0.001	3.554	4	12	45	ATP metabolic process
GO:0006281	0.001	1.881	22	38	237	DNA repair
GO:0006396	0.001	2.107	15	28	161	RNA processing
GO:0006164	0.001	2.747	7	16	73	purine nucleotide biosynthetic process
GO:0008535	0.001	19.468	1	4	6	cytochrome c oxidase complex assembly
